# Supplementary material for: Genomic characterization of dengue virus serotype 2 during dengue outbreak and endemics in Hangzhou, Zhejiang (2017–2019)
Source: Front Microbiol. 2023 Aug 25;14:1245416. doi: 10.3389/fmicb.2023.1245416 (PMC10485828; doi:10.3389/fmicb.2023.1245416)
Supplement: Supplementary file 1 [file Table_1.XLSX]

## Sheet: Sup_Material
id	Isolates	Country	Source	Date	Source	Genotype	No. Reads (K)	Average Quality (Q)	Depth (x)	Coverage	Accession
1	DENV-2/CN/HZ17-1003/2017	China	Homo sapiens	12-September-2017	serum	Cosmopolitan	351.2	11.2	42053.6	0.9957	OP684143
2	DENV-2/CN/HZ17-1312/2017	China	Homo sapiens	18-September-2017	serum	Cosmopolitan	112.5	11.7	13471	0.9957	OP684144
3	DENV-2/CN/HZ17-1358/2017	China	Homo sapiens	20-September-2017	serum	Cosmopolitan	402.1	11.3	48148.5	0.9957	OP684145
4	DENV-2/CN/HZ17-1431/2017	China	Homo sapiens	23-September-2017	serum	Cosmopolitan	293.3	11.2	35120.5	0.9957	OP684146
5	DENV-2/CN/HZ17-1450/2017	China	Homo sapiens	19-September-2017	serum	Cosmopolitan	188.4	11.2	22559.5	0.9957	OP684147
6	DENV-2/CN/HZ17-1469/2017	China	Homo sapiens	21-September-2017	serum	Cosmopolitan	209.3	11.4	25062.1	0.9957	OP684148
7	DENV-2/CN/HZ17-1535/2017	China	Homo sapiens	26-September-2017	serum	Cosmopolitan	277.6	11.1	33240.5	0.9957	OP684149
8	DENV-2/CN/HZ17-1536/2017	China	Homo sapiens	27-September-2017	serum	Cosmopolitan	144.3	11.5	17278.8	0.9957	OP684150
9	DENV-2/CN/HZ17-1560/2017	China	Homo sapiens	26-September-2017	serum	Cosmopolitan	109.7	12	13135.8	0.9957	OP684151
10	DENV-2/CN/HZ17-17/2017	China	Homo sapiens	2-July-2017	serum	Cosmopolitan	64.3	12.4	7699.44	0.9957	OP684152
11	DENV-2/CN/HZ17-244/2017	China	Homo sapiens	29-August-2017	serum	Cosmopolitan	58.2	12.3	6969.01	0.9957	OP684153
12	DENV-2/CN/HZ17-263/2017	China	Homo sapiens	28-August-2017	serum	Cosmopolitan	14.2	12.1	1700.33	0.9957	OP684154
13	DENV-2/CN/HZ17-265/2017	China	Homo sapiens	28-August-2017	serum	Cosmopolitan	70.1	12.2	8393.95	0.9957	OP684155
14	DENV-2/CN/HZ17-30/2017	China	Homo sapiens	22-August-2017	serum	Cosmopolitan	46.5	12.4	5568.03	0.9957	OP684156
15	DENV-2/CN/HZ17-316/2017	China	Homo sapiens	30-August-2017	serum	Cosmopolitan	88.3	12.3	10573.3	0.9957	OP684157
16	DENV-2/CN/HZ17-333/2017	China	Homo sapiens	29-August-2017	serum	Cosmopolitan	24.4	12.3	2921.71	0.9957	OP684158
17	DENV-2/CN/HZ17-406/2017	China	Homo sapiens	31-August-2017	serum	Cosmopolitan	65.3	12.1	7819.19	0.9957	OP684159
18	DENV-2/CN/HZ17-414/2017	China	Homo sapiens	30-August-2017	serum	Cosmopolitan	19	12.1	2275.1	0.9957	OP684160
19	DENV-2/CN/HZ17-436/2017	China	Homo sapiens	31-August-2017	serum	Cosmopolitan	13.3	11.9	1592.57	0.9957	OP684161
20	DENV-2/CN/HZ17-439/2017	China	Homo sapiens	31-August-2017	serum	Cosmopolitan	18.3	12.1	2191.28	0.9957	OP684162
21	DENV-2/CN/HZ17-455/2017	China	Homo sapiens	29-August-2017	serum	Cosmopolitan	47.5	12.3	5687.77	0.9957	OP684163
22	DENV-2/CN/HZ17-456/2017	China	Homo sapiens	29-August-2017	serum	Cosmopolitan	14.4	12	1724.29	0.9957	OP684164
23	DENV-2/CN/HZ17-505/2017	China	Homo sapiens	1-September-2017	serum	Cosmopolitan	23.3	11.8	2790	0.9957	OP684165
24	DENV-2/CN/HZ17-510/2017	China	Homo sapiens	2-September-2017	serum	Cosmopolitan	19.2	11.9	2299.05	0.9957	OP684166
25	DENV-2/CN/HZ17-511/2017	China	Homo sapiens	2-September-2017	serum	Cosmopolitan	13.2	12	1580.6	0.9957	OP684167
26	DENV-2/CN/HZ17-545/2017	China	Homo sapiens	3-September-2017	serum	Cosmopolitan	18.5	12.3	2215.23	0.9957	OP684168
27	DENV-2/CN/HZ17-594/2017	China	Homo sapiens	3-September-2017	serum	Cosmopolitan	24.3	12	2909.74	0.9957	OP684169
28	DENV-2/CN/HZ17-666/2017	China	Homo sapiens	5-September-2017	serum	Cosmopolitan	29.1	12.1	3484.5	0.9957	OP684170
29	DENV-2/CN/HZ17-67/2017	China	Homo sapiens	24-August-2017	serum	Cosmopolitan	30.3	12.4	3628.21	0.9957	OP684171
30	DENV-2/CN/HZ17-699/2017	China	Homo sapiens	6-September-2017	serum	Cosmopolitan	55.7	12.5	6669.66	0.9957	OP684172
31	DENV-2/CN/HZ17-715/2017	China	Homo sapiens	5-September-2017	serum	Cosmopolitan	29.4	12.3	3520.43	0.9957	OP684173
32	DENV-2/CN/HZ17-719/2017	China	Homo sapiens	5-September-2017	serum	Cosmopolitan	40.8	12.4	4885.49	0.9957	OP684174
33	DENV-2/CN/HZ17-720/2017	China	Homo sapiens	5-September-2017	serum	Cosmopolitan	15.5	12.7	1856.01	0.9957	OP684175
34	DENV-2/CN/HZ17-736/2017	China	Homo sapiens	5-September-2017	serum	Cosmopolitan	24.3	12.3	2909.74	0.9957	OP684176
35	DENV-2/CN/HZ17-848/2017	China	Homo sapiens	7-September-2017	serum	Cosmopolitan	17.6	12.9	2107.46	0.9957	OP684177
36	DENV-2/CN/HZ17-951/2017	China	Homo sapiens	11-September-2017	serum	Cosmopolitan	28.1	13.1	3364.76	0.9957	OP684178
37	DENV-2/CN/HZ17-996/2017	China	Homo sapiens	12-September-2017	serum	Cosmopolitan	29.4	12.6	3520.43	0.9957	OP684179
38	DENV-2/CN/HZ18-125/2018	China	Homo sapiens	2-July-2018	serum	Cosmopolitan	53.4	12.8	6394.25	0.9957	OP684180
39	DENV-2/CN/HZ18-126/2018	China	Homo sapiens	3-July-2018	serum	Cosmopolitan	66.4	12.9	7950.91	0.9957	OP684181
40	DENV-2/CN/HZ18-216/2018	China	Homo sapiens	1-August-2018	serum	Cosmopolitan	74.1	12.8	8872.92	0.9957	OP684182
41	DENV-2/CN/HZ18-25/2018	China	Homo sapiens	27-May-2018	serum	Cosmopolitan	29.9	13.1	3580.3	0.9957	OP684183
42	DENV-2/CN/HZ18-316/2018	China	Homo sapiens	3-September-2018	serum	Asian I	37.1	13.2	4442.45	0.9957	OP684184
43	DENV-2/CN/HZ18-319/2018	China	Homo sapiens	4-September-2018	serum	Asian I	46.3	13.1	5544.08	0.9957	OP684185
44	DENV-2/CN/HZ18-31/2018	China	Homo sapiens	28-May-2018	serum	Cosmopolitan	28.3	13	3388.71	0.9957	OP684186
45	DENV-2/CN/HZ18-326/2018	China	Homo sapiens	7-September-2018	serum	Cosmopolitan	10.6	13.2	1269.27	0.9957	OP684187
46	DENV-2/CN/HZ18-368/2018	China	Homo sapiens	20-September-2018	serum	Asian I	22.6	13.1	2706.18	0.9957	OP684188
47	DENV-2/CN/HZ18-377/2018	China	Homo sapiens	30-September-2018	serum	Cosmopolitan	81.2	13.5	9723.09	0.9957	OP684189
48	DENV-2/CN/HZ18-524/2018	China	Homo sapiens	4-November-2018	serum	Asian I	64.3	13.2	7699.44	0.9957	OP684190
49	DENV-2/CN/HZ18-549/2018	China	Homo sapiens	22-November-2018	serum	Asian I	20.4	13.4	2442.74	0.9957	OP684191
50	DENV-2/CN/HZ18-559/2018	China	Homo sapiens	5-December-2018	serum	Asian I	25.5	13.1	3053.43	0.9957	OP684192
51	DENV-2/CN/HZ18-574/2018	China	Homo sapiens	22-December-2018	serum	Asian I	29.3	13	3508.45	0.9957	OP684193
52	DENV-2/CN/HZ18-70/2018	China	Homo sapiens	16-June-2018	serum	Cosmopolitan	19.2	13	2299.05	0.9957	OP684194
53	DENV-2/CN/HZ18-77/2018	China	Homo sapiens	20-June-2018	serum	Cosmopolitan	18.3	12.9	2191.28	0.9957	OP684195
54	DENV-2/CN/HZ19-16/2019	China	Homo sapiens	5-January-2019	serum	Cosmopolitan	12.5	12.8	1496.78	0.9957	OP684196
55	DENV-2/CN/HZ19-20/2019	China	Homo sapiens	16-January-2019	serum	Asian I	17.2	12.5	2059.57	0.9957	OP684197
56	DENV-2/CN/HZ19-21/2019	China	Homo sapiens	20-January-2019	serum	Cosmopolitan	25.3	12.3	3029.48	0.9957	OP684198
57	DENV-2/CN/HZ19-415/2019	China	Homo sapiens	31-July-2019	serum	Cosmopolitan	17.8	13.4	2131.41	0.9957	OP684199
58	DENV-2/CN/HZ19-464/2019	China	Homo sapiens	8-August-2019	serum	Cosmopolitan	16.2	13.2	1939.83	0.9957	OP684200
59	DENV-2/CN/HZ19-518/2019	China	Homo sapiens	16-August-2019	serum	Cosmopolitan	88.2	12.8	10561.3	0.9957	OP684201
60	DENV-2/CN/HZ19-573/2019	China	Homo sapiens	7-September-2019	serum	Asian I	35.3	12.8	4226.91	0.9957	OP684202
61	DENV-2/CN/HZ19-574/2019	China	Homo sapiens	5-September-2019	serum	Asian I	109.2	12.7	13075.9	0.9957	OP684203
62	DENV-2/CN/HZ19-599/2019	China	Homo sapiens	17-September-2019	serum	Cosmopolitan	19.2	12.9	2299.05	0.9957	OP684204
63	DENV-2/CN/HZ19-620/2019	China	Homo sapiens	28-September-2019	serum	Cosmopolitan	24.5	12.6	2933.69	0.9957	OP684205
64	DENV-2/CN/HZ19-635/2019	China	Homo sapiens	3-October-2019	serum	Cosmopolitan	20.1	12.4	2406.82	0.9957	OP684206
65	DENV-2/CN/HZ19-641/2019	China	Homo sapiens	13-October-2019	serum	Cosmopolitan	10.9	13	1305.19	0.9957	OP684207
66	DENV-2/CN/HZ19-643/2019	China	Homo sapiens	6-October-2019	serum	Cosmopolitan	9.5	13.4	1137.55	0.9957	OP684208
67	DENV-2/CN/HZ19-653/2019	China	Homo sapiens	12-October-2019	serum	Cosmopolitan	8.7	12.6	1041.76	0.9957	OP684209
68	DENV-2/CN/HZ19-657/2019	China	Homo sapiens	15-October-2019	serum	Cosmopolitan	12.5	12.9	1496.78	0.9957	OP684210
69	DENV-2/CN/HZ19-660/2019	China	Homo sapiens	19-October-2019	serum	Cosmopolitan	16.4	12.9	1963.77	0.9957	OP684211
70	DENV-2/CN/HZ19-670/2019	China	Homo sapiens	24-October-2019	serum	Asian I	33.7	13.1	4035.32	0.9957	OP684212
71	DENV-2/CN/HZ19-676/2019	China	Homo sapiens	14-November-2019	serum	Cosmopolitan	29.9	13.2	3580.3	0.9957	OP684213
72	DENV-2/CN/HZ19-681/2019	China	Homo sapiens	30-November-2019	serum	Cosmopolitan	6.1	13.4	730.42	0.9957	OP684214
73	DENV-2/CN/HZ19-682/2019	China	Homo sapiens	29-November-2019	serum	Asian I	18.9	13.3	2263.13	0.9957	OP684215
74	DENV-2/CN/HZ19-71/2019	China	Homo sapiens	11-March-2019	serum	Cosmopolitan	26.5	13.2	3173.17	0.9957	OP684216
